# Supplementary material for: Covariation of Amino Acid Substitutions in the HIV-1 Envelope Glycoprotein gp120 and the Antisense Protein ASP Associated with Coreceptor Usage
Source: Viruses. 2025 Feb 26;17(3):323. doi: 10.3390/v17030323 (PMC11946160; doi:10.3390/v17030323)
Supplement: Supplementary file 1 [file viruses-17-00323-s001.zip]

Archive with 5 entries (5 files):
- Supplementary File S1.pdf
- Supplementary File S2.pdf
- Supplementary File S3.pdf
- Supplementary Table S1.pdf
- Supplementary Table S2.pdf
